# Supplementary material for: Improved Protoplast Production Protocol for Fungal Transformations Mediated by CRISPR/Cas9 in Botrytis cinerea Non-Sporulating Isolates
Source: Plants (Basel). 2024 Jun 25;13(13):1754. doi: 10.3390/plants13131754 (PMC11244380; doi:10.3390/plants13131754)
Supplement: Supplementary file 1 [file plants-13-01754-s001.zip]

Archive with 1 entries (1 files):
- plants-3007744-supplementary.pdf
